# Supplementary material for: Expression of IL-10 and TGF-β1 in horses experimentally infected with T. equi merozoites is associated with antibody production but not modulation of pro-inflammatory responses
Source: Front Immunol. 2024 May 13;15:1370255. doi: 10.3389/fimmu.2024.1370255 (PMC11128618; doi:10.3389/fimmu.2024.1370255)
Supplement: Supplementary file 1 [file Table_1.xlsx]

## Sheet: Sheet1
Supplementary Table: Summary of disease dynamics and expressed cytokines during primary and secondary T. equi merozoite infection
		Primarily Infected horses					Secondary infected horses
Sampling date	Days p. i.	Animal ID	Temperature (°F)	PCV (%)	Expressed cytokines	Physical symptoms	Animal ID	Temperature (°F)	PCV (%)	Expressed cytokines	Physical symptoms
2021-03-15	0	HO-394	99.4	38			HO-396	98.8	41
		HO-397	99.3	38			HO-398	99.7	42
		HO-403	99.3	39			HO-402	99.5	40
2021-03-16	1	HO-394	99.1	41			HO-396	99	43
		HO-397	99.8	37			HO-398	99.1	40
		HO-403	99.5	40			HO-402	100.1	37
2021-03-17	2	HO-394	98.2	34			HO-396	98.1	29
		HO-397	98.7	35			HO-398	97.8	30
		HO-403	98.8	31			HO-402	98	29
2021-03-18	3	HO-394	98.2	35			HO-396	98.5	36
		HO-397	98.4	35			HO-398	98.5	34
		HO-403	99.5	36			HO-402	97.9	35
2021-03-19	4	HO-394	98.4	34			HO-396	98.5	34
		HO-397	98.4	36			HO-398	98.8	36
		HO-403	98.7	37			HO-402	98.6	34
2021-03-20	5	HO-394	97	30			HO-396	98.2	32
		HO-397	99.4	35			HO-398	99	36
		HO-403	99.3	29			HO-402	98.2	33
2021-03-21	6	HO-394	99	31			HO-396	98.1	32
		HO-397	97.7	32			HO-398	98	27
		HO-403	99.6	33			HO-402	98.5	29
2021-03-22	7	HO-394	98.1	36	RANTES		HO-396	98.7	37
		HO-397	98.7	26			HO-398	98.4	34
		HO-403	98.4	33			HO-402	98.1	17
2021-03-23	8	HO-394	99.1	32			HO-396	99.1	36
		HO-397	98.7	38			HO-398	98.9	35
		HO-403	98.9	36			HO-402	98.9	31		Lethargy, anorexia, dehydration
2021-03-24	9	HO-394	99.1	36			HO-396	99.1	33
		HO-397	98.3	35			HO-398	99.1	33
		HO-403	99.2	36			HO-402	99.2	30		Lethargy, anorexia, dehydration, malaise
2021-03-25	10	HO-394	98.2	36			HO-396	99.8	35
		HO-397	97.9	37			HO-398	100.8	31
		HO-403	100	36			HO-402	100.1	28		Lethargy, anorexia, dehydration, malaise
2021-03-26	11	HO-394	98.8	35			HO-396	99.6	32
		HO-397	98.9	38			HO-398	100.7	30
		HO-403	100.1	34			HO-402	98.6	30		Lethargy, anorexia, dehydration malaise
2021-03-27	12	HO-394	99.5	35			HO-396	101.1	29
		HO-397	99.5	40			HO-398	104.4	29
		HO-403	100.2	33			HO-402	99.1	30		Lethargy, anorexia, dehydration, malaise
2021-03-28	13	HO-394	99.1	33			HO-396	99.7	22		Malaise, Lethargy, pale mucous membrane
		HO-397	98.9	35			HO-398	101.7	28		Malaise, Lethargy
		HO-403	100.2	32			HO-402	101.7	27		Lethargy, anorexia, dehydration, malaise
2021-03-29	14	HO-394	98.5	38	IL-10, TNF-α		HO-396	98.2	23	IL-10	Malaise, Lethargy, pale mucous membrane
		HO-397	98.1	37	RANTES		HO-398	99.4	23		Malaise, Lethargy
		HO-403	99.6	34	IL-10		HO-402	104.3	18		Lethargy, anorexia, dehydration, pale mucous membrane, malaise
2021-03-30	15	HO-394	99.5	35			HO-396	100.2	23
		HO-397	101.7	37			HO-398	103	19		Malaise, Lethargy, anorexia, pale mucous membrane
		HO-403	99.4	35			HO-402	98.4	20		Lethargy, anorexia, dehydration, pale mucous membrane, malaise
2021-03-31	16	HO-394	98.8	35			HO-396	99.9	20
		HO-397	99	36			HO-398	101.1	20		Malaise, Lethargy, anorexia, pale mucous membrane, dehydrated, nasal discharge
		HO-403	99.8	35			HO-402	98.9	18		Lethargy, anorexia, dehydration, pale mucous membrane, malaise
2021-04-01	17	HO-394	98.5	35			HO-396	100.1	24
		HO-397	99.7	37			HO-398	98.9	19		Malaise, Lethargy, anorexia, pale mucous membrane, dehydrated, nasal discharge
		HO-403	99.5	36			HO-402	98.9	21		Lethargy, anorexia, dehydration, pale mucous membrane, malaise
2021-04-02	18	HO-394	98.5	34			HO-396	98.9	24
		HO-397	99.3	38			HO-398	100	26		Malaise, Lethargy, membrane, dehydrated
		HO-403	99.4	36			HO-402	98.7	16		Lethargy, dehydration, pale mucous membrane, malaise
2021-04-03	19	HO-394	98.3	34			HO-396	97.3	25
		HO-397	98.1	39			HO-398	98.7	20
		HO-403	99.3	35			HO-402	98.3	19
2021-04-04	20	HO-394	98.5	36			HO-396	99.6	30
		HO-397	98.7	39			HO-398	98.6	18
		HO-403	99.3	35			HO-402	98	19
2021-04-05	21	HO-394	99.1	39	IL-10		HO-396	98.8	32
		HO-397	99.1	41	IL-10		HO-398	98.3	25
		HO-403	99.2	38	IL-10		HO-402	99.8	21	IL-10, RANTES
2021-04-06	23	HO-394	98.8	40			HO-396	99.6	29
		HO-397	99.3	39			HO-398	97.8	19
		HO-403	100	34			HO-402	99.1	17
2021-04-07	24	HO-394	98.1	34			HO-396	99.3	30
		HO-397	99.2	38			HO-398	98.6	19
		HO-403	103.5	32			HO-402	99.3	16
2021-04-08	25	HO-394	99.2	35			HO-396	98.6	31
		HO-397	99.1	36			HO-398	98.4	19
		HO-403	98.5	31			HO-402	98.3	20
2021-04-09	26	HO-394	99.8	31			HO-396	99.5	34
		HO-397	97.7	36			HO-398	98	21
		HO-403	99.3	35			HO-402	99	22
2021-04-10	27	HO-394	101.5	38			HO-396	98.9	33
		HO-397	99.1	41			HO-398	98.1	17
		HO-403	99.5	36			HO-402	99.8	25
2021-04-11	28	HO-394	100.5	33	RANTES		HO-396	99	33	IL-10
		HO-397	98.7	37			HO-398	99.4	21
		HO-403	99.7	34			HO-402	99.7	21	IL-10
2021-04-12	29	HO-394	100.4	34			HO-396	97.8	34
		HO-397	99.1	40			HO-398	97.9	25
		HO-403	98.5	37			HO-402	98.9	26
2021-04-13	30	HO-394	102.6	30			HO-396	99	35
		HO-397	98.9	40			HO-398	99.1	26
		HO-403	99.5	35			HO-402	99.5	25
2021-04-14	31	HO-394	99.5				HO-396	99.8
		HO-397	98.1				HO-398	98.2
		HO-403	98.8				HO-402	98.9
2021-04-15	32	HO-394	99.7	30			HO-396	99	27
		HO-397	98.6	41			HO-398	98.3	33
		HO-403	99.2	34			HO-402	99.3	23
2021-04-16	33	HO-394	100.4				HO-396	100.1
		HO-397	99.1				HO-398	100.3
		HO-403	99.9				HO-402	99.6
2021-04-17	34	HO-394	101	29			HO-396	99.3	33
		HO-397	99.2	38			HO-398	98.5	24
		HO-403	99.6	38			HO-402	100	27
2021-04-18	35	HO-394	99.8				HO-396	99.8
		HO-397	99.4				HO-398	99.6
		HO-403	99.7				HO-402	99.3
2021-04-19	36	HO-394	99.8	29			HO-396	98.8	30
		HO-397	98.3	35			HO-398	98.1	31
		HO-403	98.9	37			HO-402	98.6	26
2021-04-20	37	HO-394	100.5				HO-396	98.7
		HO-397	99.5				HO-398	98.8
		HO-403	100				HO-402	98.5
2021-04-21	38	HO-394	99.6	31			HO-396	99.8	23
		HO-397	99.4	35			HO-398	99.2	31
		HO-403	100	34			HO-402	99.6	29
2021-04-22	39	HO-394	99.1				HO-396	99
		HO-397	99.6				HO-398	98.6
		HO-403	99.8				HO-402	99.5
2021-04-23	40	HO-394	99.6	35			HO-396	98.3	32
		HO-397	99.1	36			HO-398	98.9	31
		HO-403	100.2	34			HO-402	100.5	30
2021-04-24	41	HO-394	99.3				HO-396	98.8
		HO-397	99.8				HO-398	98.4
		HO-403	99.1				HO-402	99.3
2021-04-25	42	HO-394	98.4	35	TNF-α, RANTES		HO-396	98.5	32	IL-17A
		HO-397	98.5	36			HO-398	99.2	31	IL-12
		HO-403	99.1	33			HO-402	100.6	30
2021-04-26	43	HO-394	98.2				HO-396	99.3
		HO-397	99.9				HO-398	99.4
		HO-403	98.9				HO-402	97.7
2021-04-27	44	HO-394	98.3	33			HO-396	99.2	36
		HO-397	98.8	44			HO-398	100	27
		HO-403	99.8	31			HO-402	99.8	30
2021-04-28	45	HO-394	99.7				HO-396	99
		HO-397	98.5				HO-398	99.3
		HO-403	99.8				HO-402	99.3
2021-04-29	46	HO-394	99.1	34			HO-396	98.7	41
		HO-397	99.4	38			HO-398	98.2	34
		HO-403	99.8	34			HO-402	99.6	36
2021-04-30	47	HO-394	98.6				HO-396	98.3
		HO-397	99				HO-398	99
		HO-403	99.1				HO-402	99
2021-05-02	49	HO-394	99.1	35	TNF-α		HO-396	98.5	40	IL-17A
		HO-397	98.7	37			HO-398	98.9	34
		HO-403	99.5	34			HO-402	99.3	35	IL-10
